# Supplementary material for: RNase MRP Cleaves Pre-tRNASer-Met in the tRNA Maturation Pathway
Source: PLoS One. 2014 Nov 17;9(11):e112488. doi: 10.1371/journal.pone.0112488 (PMC4234475; doi:10.1371/journal.pone.0112488)
Supplement: Table S1 — Nomenclature of ribonuclease MRP complex subunits. Proteins in the same row are homologs. The components of RNase MRP and P shown here were identified in this study, predicted in Pombase, and reported by Dávila López M et al. and Esakova O et al. (RNA Biol. 2009; 6(3): 208–220. and RNA. 2010; 16(9): 1725–1747, respectively). (XLSX) [file pone.0112488.s007.xlsx]

## Sheet: Table S1
Table S1. Nomenclature of ribonuclease MRP complex subunits.
Proteins in the same row are homologs. The components of RNase MRP and P shown here were identified in this study, predicted in Pombase, and reported by Dávila López M et al. and Esakova O et al. (RNA Biol. 2009;6(3):208-220. and RNA. 2010 ;16(9):1725-1747, respectively).
Schizosaccharomyces pombe			Saccharomyces cerevisiae		Homo sapiens
Systematic name	RNase MRP component identified in this study, recorded in Pombasea	RNase P component, predicted in Pombasea	RNase MRP component, recorded in SGDa	RNase P component, recorded in SGDa	RNase MRP component, recorded in KEGGa	RNase P component, recorded in KEGGa
SPNCRNA.82	mrp1	rrk1	nme1	rpr1	rmrp	rpph1
SPAC25B8.16	Pop100b	Pop100b	Pop1	Pop1	Pop1	Pop1
SPCC16C4.05	Pop23b	Pop23b	Pop3	Pop3	Rpp38	Rpp38
SPBC1703.01c	Pop4b	Pop4b	Pop4	Pop4	Rpp29	Rpp29
SPCC830.09c	Pop5b	Pop5b	Pop5	Pop5	Pop5	Pop5
SPBP8B7.01c	Pop7	Pop7	Pop7	Pop7	Rpp20	Rpp20
SPBC1709.20	Pop8	Pop8	Pop8	Pop8	Rpp14	Rpp14
SPAC3A12.04c	Rpp1b	Rpp1b	Rpp1	Rpp1	Rpp30	Rpp30
SPBC1105.16c	NA	Rpr2	NA	Rpr2	NA	Rpp21
SPCC16C4.19	Rpp21	NA	snm1	NA	NA	NA
SPAC323.08	Rmp1b	NA	rmp1	NA	NA	NA
SPAC6C3.09	Rpp40	Rpp40	NA	NA	Rpp40	Rpp40
SPBC18H10.12c	Rpl701	NA	NA	NA	NA	NA
NA	NA	NA	Pop6	Pop6	Rpp25	Rpp25
a. The web addresses of database are Pombase (http://www.pombase.org/), SGD (http://www.yeastgenome.org/) and KEGG (http://www.genome.jp/kegg/).
b. Gene name defined by this study. We have reserved the gene name in Pombase (now in registration).
NA, not assigned.
