# Supplementary material for: RNase MRP Cleaves Pre-tRNASer-Met in the tRNA Maturation Pathway
Source: PLoS One. 2014 Nov 17;9(11):e112488. doi: 10.1371/journal.pone.0112488 (PMC4234475; doi:10.1371/journal.pone.0112488)
Supplement: Table S2 — Summary of MS analysis of mrp1 RNA isolated from S. pombe RNase MRP. (XLSX) [file pone.0112488.s008.xlsx]

## Sheet: Table S2
Supplementary Table S2
Summary of MS analysis of mrp1 RNA isolated from S. pombe RNase MRP
RNase	Identificationa	RT (min)(2)	Intensity	m/z	Charge	Calculated MW	Observed MW	Error (ppm)	Nucleotide sequence	Observed fragment ionsb	Position on mrp1 RNA
RNase T1	MSMS	33.73	58400	944.762	-3	2837.31	2837.34	-9.33226	AUACCUUUG>p	c1-c8; y1-y8	6-14						6	14
RNase T1	MSMS	32.97	126000	673.086	-1	674.094	674.1	-8.94375	AG>p	c1; y1	15-16	114-115	209-210	234-235	258-259	272-273	15	16
RNase T1	MSMS	25.47	1790000	691.102	-1	692.11	692.111	-1.36339	AGp	c1; y1	15-16	114-115	209-210	234-235	258-259	272-273	15	16
RNase T1	MSMS	31.43	24800	629.565	-2	1261.15	1261.16	-7.97581	CUCG>p	c1-c3; y1-y3	17-20						17	20
RNase T1	MSMS	25.79	411000	638.575	-2	1279.17	1279.17	-0.252777	CUCGp	c1-c3; y1-y3	17-20						17	20
RNase T1	MSMS	35.23	429000	653.083	-2	1308.18	1308.19	-8.79835	AACG>p	c1-c3; y1-y3	21-24	287-290					21	24
RNase T1	MSMS	31.17	498000	662.096	-2	1326.21	1326.2	2.61306	AACGp	c1-c3; y1-y3	21-24	287-290					21	24
RNase T1	MSMS	32.50	57600	641.57	-2	1285.16	1285.17	-8.47527	AUCG>p	c1-c3; y1-y3	25-28						25	28
RNase T1	MSMS	27.87	334000	650.58	-2	1303.18	1303.18	-1.08714	AUCGp	c1-c3; y1-y3	25-28						25	28
RNase T1	MSMS	12.16	59300	650.064	-1	651.072	651.073	-0.708257	UG>p	c1; y1	29-30	135-136	263-264	281-282	320-321	393-394	29	30
RNase T1	MSMS	6.07	3090000	668.076	-1	669.084	669.083	0.947844	UGp	c1; y1	29-30	135-136	263-264	281-282	320-321	393-394	29	30
RNase T1	MSMS	27.71	74800	956.089	-1	957.097	957.098	-1.17332	UUG>p	c1-c2; y1-y2	32-34	260-262	297-299	336-338	364-366		32	34
RNase T1	MSMS	5.47	143000	974.101	-1	975.108	975.109	-0.26424	UUGp	c1-c2; y1-y2	32-34	260-262	297-299	336-338	364-366		32	34
RNase T1	MSMS	35.54	152000	1002.13	-1	1003.14	1003.15	-9.61835	AAG>p	c1-c2; y1-y2	35-37	145-147					35	37
RNase T1	MSMS	30.38	578000	1020.16	-1	1021.16	1021.16	1.84763	AAGp	c1-c2; y1-y2	35-37	145-147					35	37
RNase T1	MSMS	21.80	357000	996.143	-1	997.151	997.152	-0.551452	CAGp	c1-c2; y1-y2	38-40						38	40
RNase T1	MSMS	33.60	24700	1276.15	-2	2554.31	2554.34	-9.91244	UCAUACAG>p	c2-c7; y3-y7	41-48						41	48
RNase T1	MSMS	30.15	600000	1285.17	-2	2572.35	2572.35	-0.0327153	UCAUACAGp	c2-c7; y2-y7	41-48						41	48
RNase T1	MSMS	32.00	175000	947.592	-2	1897.2	1897.22	-8.69478	CUUUAG>p	c1-c5; y1-y5	71-76						71	76
RNase T1	MSMS	27.67	637000	956.606	-2	1915.23	1915.23	0.0519873	CUUUAGp	c2-c5; y1-y5	71-76						71	76
RNase T1	MSMS	2.72	81600	707.098	-1	708.106	708.105	0.327298	GGp	y1	77-78	120-121	380-381	381-382			77	78
RNase T1	MSMS	36.56	55800	665.088	-2	1332.19	1332.2	-9.26535	AAAG>p	c1-c3; y1, y3	79-82						79	82
RNase T1	MSMS	31.15	1070000	674.101	-2	1350.22	1350.22	1.56425	AAAGp		79-82						79	82
RNase T1	MSMS	30.90	10400	934.601	-2	1871.22	1871.24	-10.3842	UCCCCG>p	c3; y2-y3, y5	83-88						83	88
RNase T1	MSMS	26.31	368000	943.616	-2	1889.25	1889.25	-0.654162	UCCCCGp	c1-c5; y1-y5	83-88						83	88
RNase T1	MSMS	32.83	125000	1100.11	-2	2202.24	2202.26	-8.71023	ACUCUUG>p	c2-c6; y2-y6	90-96						90	96
RNase T1	MSMS	29.61	915000	1109.13	-2	2220.28	2220.27	3.11371	ACUCUUGp	c1-c6; y1-y6	90-96						90	96
RNase T1	MSMS	14.99	136000	649.075	-1	650.083	650.089	-8.60742	CG>p	c1; y1	97-98	127-128	154-155	169-170	274-275		97	98
RNase T1	MSMS	3.28	2440000	667.091	-1	668.099	668.099	-0.0452443	CGp	c1; y1	97-98	127-128	154-155	169-170	274-275		97	98
RNase T1	MSMS	31.39	54600	783.068	-2	1568.15	1568.16	-8.14723	UCUUG>p	c1-c4; y1-y4	99-103						99	103
RNase T1	MSMS	27.07	699000	792.079	-2	1586.17	1586.18	-0.920945	UCUUGp	c1-c4; y1-y4	99-103						99	103
RNase T1	MSMS	34.02	44700	944.434	-3	2836.33	2836.35	-9.33	AUCUCCAUG>p	c1-c2, c4-c8; y1-y5, y7-y8	104-112						104	112
RNase T1	MSMS	30.56	1910000	950.449	-3	2854.37	2854.36	2.72998	AUCUCCAUGp	c1-c8; y1-y8	104-112						104	112
RNase T1	MSMS	28.07	373000	651.074	-2	1304.16	1304.16	1.43209	AUUGp	c1-c3; y1-y3	116-119						116	119
RNase T1	MSMS	27.36	429000	662.095	-2	1326.21	1326.2	1.13517	ACAGp	c1-c3; y1-y3	122-125						122	125
RNase T1	MSMS	3.48	63000	1012.14	-1	1013.15	1013.15	-1.5442	GCGp	y1-y2	126-128	168-170					126	128
RNase T1	MSMS	32.79	332000	806.095	-2	1614.21	1614.22	-8.43245	UAACG>p	c1-c4; y1-y4	130-134						130	134
RNase T1	MSMS	29.36	630000	815.108	-2	1632.23	1632.23	1.27654	UAACGp	c1-c4; y1-y4	130-134						130	134
RNase T1	MSMS	25.86	168000	955.097	-1	956.105	956.114	-9.51506	CUG>p	c1-c2; y1-y2	137-139						137	139
RNase T1	MSMS	9.78	248000	973.115	-1	974.123	974.125	-1.57278	CUGp	c1-c2; y1-y2	137-139						137	139
RNase T1	MSMS	33.33	200000	794.581	-2	1591.18	1591.19	-8.66898	ACUUG>p	c1-c4; y1-y4	140-144						140	144
RNase T1	MSMS	29.53	1620000	803.595	-2	1609.2	1609.2	1.60416	ACUUGp	c1-c4; y1-y4	140-144						140	144
RNase T1	MSMS	36.19	35700	970.619	-2	1943.25	1943.27	-9.12457	AAUCAG>p	c1-c5; y1-y5	148-153						148	153
RNase T1	MSMS	31.83	536000	979.635	-2	1961.29	1961.28	2.16387	AAUCAGp	c1-c5; y1-y5	148-153						148	153
RNase T1	MSMS	35.79	63400	1156.78	-3	3473.37	3473.4	-9.18867	UUUCAUUAAUG>p	c2-c10; y1-y10	157-167						157	167
RNase T1	MSMS	31.58	825000	1162.8	-3	3491.42	3491.41	2.08789	UUUCAUUAAUGp	c2-c10; y1-y10	157-167						157	167
RNase T1	MSMS	32.26	77800	641.57	-2	1285.16	1285.17	-8.6309	CUAG>p	c1-c3; y1-y3	171-174						171	174
RNase T1	MSMS	26.89	465000	650.581	-2	1303.18	1303.18	0.0332021	CUAGp	c1-c3; y1-y3	171-174						171	174
RNase T1	MSMS	30.40	294000	1249.13	-3	3750.4	3750.4	2.47148	UUUUUCCUUUAGp	c2-c11; y1-y11	175-186						175	186
RNase T1	MSMS	29.46	127000	935.586	-2	1873.19	1873.21	-9.74935	CCUUUG>p	c1-c5; y1-y5	187-192						187	192
RNase T1	MSMS	25.49	568000	944.6	-2	1891.22	1891.22	-0.268105	CCUUUGp	c1-c5; y1-y5	187-192						187	192
RNase T1	MSMS	32.54	157000	1270.91	-4	5087.67	5087.66	1.40905	UACUUUAAACCUCAAGp	c2-c15; y1-y15	193-208						193	208
RNase T1	MSMS	35.98	48200	1367.81	-3	4106.46	4106.51	-10.4727	AUAUAACUCCUUG>p	c2-c12; y2-y12	211-223						211	223
RNase T1	MSMS	32.19	229000	1373.83	-3	4124.52	4124.52	0.715083	AUAUAACUCCUUGp	c2-c12; y2-y12	211-223						211	223
RNase T1	MSMS	32.66	55000	794.088	-2	1590.19	1590.21	-9.67072	UCCAG>p	c1-c3; y2-y4	224-228						224	228
RNase T1	MSMS	27.71	510000	803.101	-2	1608.22	1608.22	0.0851891	UCCAGp	c1-c4; y1-y4	224-228						224	228
RNase T1	MSMS	35.65	159000	653.575	-2	1309.17	1309.18	-8.65087	AAUG>p	c1, c3; y1-y3	229-232						229	232
RNase T1	MSMS	30.80	645000	662.587	-2	1327.19	1327.19	1.31848	AAUGp	c1-c3; y1-y3	229-232						229	232
RNase T1	MSMS	31.22	119000	979.108	-1	980.116	980.125	-9.62211	UAG>p	c2; y1-y2	236-238	333-335					236	238
RNase T1	MSMS	25.65	341000	997.127	-1	998.134	998.136	-1.46821	UAGp	c1-c2; y1-y2	236-238	333-335					236	238
RNase T1	MSMS	35.43	256000	818.1	-2	1638.22	1638.23	-9.30591	AUAAG>p	c1-c4; y1-y4	239-243						239	243
RNase T1	MSMS	30.77	880000	827.113	-2	1656.24	1656.24	1.03259	AUAAGp	c1-c4; y1-y4	239-243						239	243
RNase T1	MSMS	36.64	14200	756.427	-3	2272.3	2272.32	-9.29718	AAUACAG>p	c2-c6; y1-y6	245-251						245	251
RNase T1	MSMS	32.41	802000	1144.16	-2	2290.34	2290.33	1.73961	AAUACAGp	c2-c6; y1-y6	245-251						245	251
RNase T1	MSMS	31.77	202000	947.593	-2	1897.2	1897.22	-8.06227	UCUAUG>p	c1-c5; y1-y5	252-257						252	257
RNase T1	MSMS	27.31	783000	956.607	-2	1915.23	1915.23	0.939609	UCUAUGp	c1-c6; y1-y6	252-257						252	257
RNase T1	MSMS	30.28	99200	1089.1	-2	2180.21	2180.22	-0.165026	UUUCUUG>p	c2-c6; y2-y6	265-271						265	271
RNase T1	MSMS	29.56	1180000	1098.11	-2	2198.23	2198.23	1.91769	UUUCUUGp	c1-c6; y1-y6	265-271						265	271
RNase T1	MSMS	33.95	219000	794.581	-2	1591.18	1591.19	-8.79468	UCUAG>p	c1-c4; y1-y4	276-280						276	280
RNase T1	MSMS	29.53	1620000	803.595	-2	1609.2	1609.2	1.60416	UCUAGp	c1-c4; y1-y4	276-280						276	280
RNase T1	MSMS	31.82	97400	641.57	-2	1285.16	1285.17	-8.47527	UACG>p	c1-c3; y1-y3	283-286						283	286
RNase T1	MSMS	27.11	537000	651.074	-2	1304.16	1304.16	1.34008	UAUGp	c1-c3; y1-y3	292-295						292	295
RNase T1	MSMS	35.26	350000	959.106	-2	1920.23	1920.24	-9.22472	AUUACG>p	c1-c5; y1-y5	300-305						300	305
RNase T1	MSMS	30.96	925000	968.122	-2	1938.26	1938.25	2.50831	AUUACGp	c1-c5; y1-y5	300-305						300	305
RNase T1	MSMS	28.30	211000	942.771	-3	2831.34	2831.34	0.250831	CCAUUUCUGp	c1-c2, c4-c8; y1-y8	306-314						306	314
RNase T1	MSMS	35.62	164000	806.587	-2	1615.19	1615.2	-8.68461	AAUUG>p	c1-c4; y1-y4	315-319						315	319
RNase T1	MSMS	31.08	459000	815.601	-2	1633.22	1633.21	2.77246	AAUUGp	c1-c4; y1-y4	315-319						315	319
RNase T1	MSMS	32.37	391000	1089.09	-2	2180.2	2180.22	-8.98075	UUUUUCG>p	c1-c6; y1-y6	323-329						323	329
RNase T1	MSMS	28.47	454000	1098.1	-2	2198.22	2198.23	-0.638915	UUUUUCGp	c2-c6; y1-y6	323-329						323	329
RNase T1	MSMS	11.19	392000	973.116	-1	974.123	974.125	-1.25454	UCGp	c1-c2; y1-y2	330-332	351-353					330	332
RNase T1	MSMS	34.16	64700	653.575	-2	1309.17	1309.18	-9.26196	AUAG>p	c1-c3; y1-y3	339-342						339	342
RNase T1	MSMS	29.65	592000	662.588	-2	1327.19	1327.19	1.96647	AUAGp	c1-c3; y1-y3	339-342						339	342
RNase T1	MSMS	34.28	297000	1112.12	-2	2226.25	2226.27	-10.0687	UUAUACG>p	c2-c6; y1-y6	343-349						343	349
RNase T1	MSMS	30.61	1630000	1121.13	-2	2244.28	2244.28	1.77336	UUAUACGp	c2-c6; y1-y6	343-349						343	349
RNase T1	MSMS	32.88	117000	1046.44	-3	3142.35	3142.38	-8.45379	CAUCCAUUUG>p	c2-c9; y1-y9	354-363						354	363
RNase T1	MSMS	29.93	484000	1052.46	-3	3160.39	3160.39	0.421003	CAUCCAUUUGp	c2-c9; y1-y9	354-363						354	363
RNase T1	MSMS	31.67	24600	979.109	-1	980.116	980.125	-9.11196	AUG>p	c1-c2; y1-y2	367-369						367	369
RNase T1	MSMS	26.35	194000	997.127	-1	998.135	998.136	-1.10753	AUGp	c1-c2; y1-y2	367-369						367	369
RNase T1	MSMS	35.31	45100	1062.12	-3	3189.39	3189.42	-9.16037	UAUCACAAUG>p	c1-c9; y1-y9	370-379						370	379
RNase T1	MSMS	31.24	283000	1068.14	-3	3207.44	3207.43	2.93672	UAUCACAAUGp	c2-c9; y1-y9	370-379						370	379
RNase T1	MSMS	31.96	195000	794.581	-2	1591.18	1591.19	-8.79468	CUUAG>p	c1-c4; y1-y4	383-387						383	387
RNase T1	MSMS	27.27	954000	803.594	-2	1609.2	1609.2	0.84602	CUUAGp	c1-c4; y1-y4	383-387						383	387
RNase T1	MSMS	33.52	243000	782.576	-2	1567.17	1567.18	-8.90812	UCUCG>p	c1-c4; y1-y4	388-392						388	392
RNase T1	MSMS	28.92	597000	791.588	-2	1585.19	1585.19	-0.0663603	UCUCGp	c1-c4; y1-y4	388-392						388	392
RNase T1	MSMS	32.46	80100	1123.14	-2	2248.29	2248.31	-9.52618	CUCAAAG>p	c2-c6; y2-y6	395-401						395	401
RNase T1	MSMS	28.70	320000	1132.15	-2	2266.32	2266.32	0.678497	CUCAAAGp	c2-c6; y1-y6	395-401						395	401
RNase T1	MSMS	33.72	20100	1248.7	-2	2499.41	2499.41	-1.42311	CUCAAAAA-OH	c3, c5-c6; y3-y7	3' terminus; 395-402						3' terminus; 395	402
RNase T1	MSMS	34.95	45900	1051.5	-3	3157.52	3157.52	-1.37489	CUCAAAAAAA-OH	c1-c9; y2-y9	3' terminus; 395-404						3' terminus; 395	404
RNase T1	MSMS	29.97	107000	855.112	-1	856.12	856.12	0.134527	UUU-OH	c1-c2; y2	3' terminus; 403-405						3' terminus; 403	405
RNase T1	MSMS	33.47	93000	591.578	-2	1185.17	1185.17	-0.227378	UUUA-OH	c1-c2; y2-y3	3' terminus; 403-406						3' terminus; 403	406
RNase T1	MSMS	27.14	265000	1100.62	-2	2203.27	2203.27	-1.24137	m3GpppAAAUGp	c1-c4; y2-y4	5' terminus; 1-5						5' terminus; 1	5
RNase T1	MSMS	22.24	20000	771.573	-2	1545.16	1545.16	-0.230236	m3GpppAUGp	c2; y2	5' terminus; 3-5						5' terminus; 3	5
RNase T1	MS	5.57	91800	909.077	-1	910.085	910.085	0.0557668	m3GpppGp		5' terminus; 5						5' terminus; 5
PemK	MSMS	38.10	814000	1279.49	-3	3841.5	3841.47	6.72457	ACAGGAAUUUUU>p	c2-c11; y2-y11; w2-w11	45-56						45	56
PemK	MS	33.20	6690	1233.14	-2	2468.29	2468.28	6.34617	AUUCCUCU>p		57-64						57	64
PemK	MS	37.83	6090	1062.14	-3	3189.43	3189.42	5.41918	AAACAGCUUU>p		65-74						65	74
PemK	MS	35.97	12400	970.792	-3	2915.4	2915.38	6.50228	AAUGGCGCU>p		164-172						164	172
PemK	MS	36.96	14200	642.072	-2	1286.16	1286.15	6.75844	AGUU>p		173-176	341-344					173	176
PemK	MS	37.75	2500	1243.13	-3	3732.42	3732.38	8.44864	AGUUUUUCCUUU>p		173-184						173	184
PemK	MSMS	35.11	58700	950.109	-3	2853.35	2853.33	6.76642	AGCCUUUGU>p	c1-c5, c7-c8; y1-y8; w1-w2, w4-w8	185-193						185	193
PemK	MSMS	31.94	413000	775.083	-2	1552.18	1552.17	7.56264	ACUUU>p	c1-c4; y1-y4; w1-w4	194-198						194	198
PemK	MS	34.88	8290	653.586	-2	1309.19	1309.18	7.3898	AGAU>p		209-212	237-240					209	212
PemK	MSMS	38.02	1280000	1155.17	-2	2312.35	2312.33	6.91983	AAGGAAU>p	c2-c6; y2-y6; w1-w6	241-247						241	247
PemK	MSMS	34.92	1050000	1111.64	-2	2225.3	2225.29	7.0104	ACAGUCU>p	c1-c6; y2-y6; w1-w6	248-254						248	254
PemK	MSMS	37.63	83600	814.596	-2	1631.21	1631.2	6.5339	AGUGU>p	c1-c4; y1-y4; w1-w4	279-283						279	283
PemK	MSMS	35.95	27600	978.469	-3	2938.43	2938.41	7.33008	ACGAACGGU>p	c2, c4-c7; y2-y5, y7-y8; w2-w8	284-292						284	292
PemK	MSMS	38.32	204000	1073.46	-3	3223.4	3223.37	6.86348	AUGGUUGAUU>p	c2-c9; y2-y9; w2-w9	293-302						293	302
PemK	MSMS	36.85	19700	1132.14	-2	2266.29	2266.28	6.19367	AGUUGAU>p	c3-c6; y2-y6; w1, w6	334-340						334	340
PemK	MS	39.03	3570	1276.66	-6	7665.99	7665.93	7.37256	ACGGUCGCAUCCAUUUGUUGAUGU>p		347-370						347	370
PemK	MSMS	37.34	62200	1207.91	-4	4835.66	4835.62	6.62127	AUCACAAUGGGGCUU>p	c2-c14; y2-y14; w1-w12, w14	371-385						371	385
PemK	MSMS	37.27	67500	1115.64	-4	4466.6	4466.57	6.87008	AGUCUCGUGCUCAA>p	c1-c5, c8-c9, c11-c13; y1-y3, y6, y8-y13; w1, w3, w7-w13	386-399						386	399
MazF & PemK	MSMS	36.21	50100	1115.64	-4	4466.6	4466.57	6.51187	ACCUUUGAGCUCGA>p	c1-c13; y1-y13; w1-w13	8-21						8	21
MazF & PemK	MS	40.73	2740	1240	-6	7446.02	7445.96	7.65995	ACGAUCGUGGUUGAAGCAGUCAU>p		22-44						22	44
MazF & PemK	MSMS	37.07	572000	1279.49	-3	3841.5	3841.47	6.56838	ACAGGAAUUUUU>p	c2-c11; y2-y4, y6-y11; w2, w4-w11	45-56						45	56
MazF & PemK	MS	31.69	16300	1233.14	-2	2468.29	2468.28	6.02206	AUUCCUCU>p		57-64						57	64
MazF & PemK	MSMS	29.71	114000	927.112	-2	1856.24	1856.23	7.25548	AUCUCC>p	c1-c5; y2-y3, y5; w2-w5	104-109						104	109
MazF & PemK	MS	34.64	51800	998.636	-2	1999.29	1999.27	7.30564	AUGGAG>p		110-115						110	115
MazF & PemK	MS	36.14	10200	987.123	-2	1976.26	1976.25	8.10818	AUUGGG>p		116-121						116	121
MazF & PemK	MSMS	32.91	128000	1292.17	-2	2586.35	2586.33	7.52078	ACGUGCUG>p	c2-c3, c5-c7; y2-y7; w1-w7	132-139						132	139
MazF & PemK	MSMS	37.15	277000	1286.82	-3	3863.48	3863.52	-10.035	ACUUGAAGAAUC>p	c2-c11; y2-y11; w4-w5, w8-w11	140-151						140	151
MazF & PemK	MS	35.23	2000	1282.82	-3	3851.48	3851.47	2.72272	AGCGGUUUCAUUp		152-163						152	163
MazF & PemK	MSMS	34.72	25800	970.792	-3	2915.4	2915.38	6.29647	AAUGGCGCU>p	c1-c7; y2-y5, y7-y8; w2-w7	164-172						164	172
MazF & PemK	MS	35.56	24700	642.072	-2	1286.16	1286.15	6.60294	AGUU>p		173-176	341-344					173	176
MazF & PemK	MS	36.88	5010	1243.13	-3	3732.41	3732.38	5.71584	AGUUUUUCCUUU>p		173-184						173	184
MazF & PemK	MSMS	33.39	59600	950.108	-3	2853.35	2853.33	6.03044	AGCCUUUGU>p	c2-c5, c7-c8; y2-y4, y6-y8; w1-w3, w5-w8	185-193						185	193
MazF & PemK	MSMS	30.46	401000	775.082	-2	1552.18	1552.17	6.66069	ACUUU>p	c1-c4; y1-y4; w1-w4	194-198						194	198
MazF & PemK	MS	36.14	7410	1286.51	-3	3862.55	3862.53	5.18978	ACCUCAAGAGAU>p		201-212						201	212
MazF & PemK	MS	33.24	11400	653.585	-2	1309.19	1309.18	6.32044	AGAU>p		209-212	237-240					209	212
MazF & PemK	MS	36.58	11500	1474.52	-3	4426.59	4426.56	6.10151	ACUCCUUGUCCAGA>p		216-229						216	229
MazF & PemK	MS	39.61	28800	1203.83	-3	3614.5	3614.48	6.54415	AUGGAGUAGAU>p		230-240						230	240
MazF & PemK	MSMS	36.99	1140000	1155.17	-2	2312.35	2312.33	6.83334	AAGGAAU>p	c1-c6; y2-y6; w1-w6	241-247						241	247
MazF & PemK	MSMS	33.20	887000	1111.64	-2	2225.3	2225.29	6.83065	ACAGUCU>p	c2-c6; y2-y6; w1-w3, w5-w6	248-254						248	254
MazF & PemK	MS	28.8	5980	1128.64	-2	2259.3	2259.29	5.98456	AGCGUCUp		272-278						272	278
MazF & PemK	MSMS	36.47	105000	814.597	-2	1631.21	1631.2	7.14694	AGUGU>p	c1-c4; y1-y4; w1, w3-w4	279-283						279	283
MazF & PemK	MSMS	31.82	210000	653.094	-2	1308.2	1308.19	7.25439	ACGA>p	c1-c3; y1-y3; w1-w2	284-287						284	287
MazF & PemK	MSMS	37.29	186000	1073.46	-3	3223.4	3223.37	6.86348	AUGGUUGAUU>p	c2-c9; y2-y9; w1-w3, w5-w7, w9	293-302						293	302
MazF & PemK	MS	35.56	4520	1372.84	-3	4121.54	4121.52	4.46317	ACGCCAUUUCUGA>p		303-315						303	315
MazF & PemK	MS	36.14	24600	963.773	-3	2894.34	2894.32	7.09777	AUUGUGGUU>p		316-324						316	324
MazF & PemK	MS	32.76	3550	942.434	-3	2830.33	2830.3	8.02902	UUUCGUCGU>p		325-333						325	333
MazF & PemK	MSMS	35.72	45900	1132.14	-2	2266.29	2266.28	5.57592	AGUUGAU>p	c2-c6; y2-y4, y6; w6	334-340						334	340
MazF & PemK	MS	31.07	120000	939.117	-1	940.125	940.119	6.29412	AUC>p		371-373						371	373
MazF & PemK	MS	35.56	5980	972.875	-4	3895.53	3895.51	6.03923	ACAAUGGGGCUU>p		374-385						374	385
MazF	MS	43.25	9090	1488.19	-5	7446.01	7445.96	6.51505	ACGAUCGUGGUUGAAGCAGUCAU>p		22-44						22	44
MazF	MS	38.09	4130	1392.57	-5	6967.91	6967.86	7.28444	ACAGGAAUUUUUAUUCCUCUAA>p		45-66						45	66
MazF	MS	41.80	2550	1487.8	-5	7444.06	7444	8.93898	ACAGCUUUAGGGAAAGUCCCCGG>p		67-89						67	89
MazF	MSMS	39.53	33600	1093.48	-3	3283.48	3283.46	7.00618	ACAGGCGGUA>p	c1-c9; y1-y9; w2-w9	122-131						122	131
MazF	MS	36.05	7030	861.107	-3	2586.35	2586.33	6.71851	ACGUGCUG>p		132-139						132	139
MazF	MSMS	38.20	1400000	1104.14	-2	2210.29	2210.27	7.73621	ACUUUAA>p	c2-c6; y2-y6; w1-w2, w5-w6	194-200						194	200
MazF	MSMS	41.17	9300	1205.67	-4	4826.69	4826.66	6.26302	ACCUCAAGAGAUAUA>p	c3-c6, c8-c14; y2-y10, y12-y14; w4-w8, w11, w13-w14	201-215						201	215
MazF	MSMS	34.64	84600	653.093	-2	1308.2	1308.19	6.79575	ACGA>p	c1-c3; y1-y3; w2-w3	284-287						284	287
MazF	MSMS	43.28	61600	1212.4	-4	4853.62	4853.59	7.22603	ACGGUAUGGUUGAUU>p	c2-c14; y2-y14; w2-w10, w12-w14	288-302						288	302
MazF	MS	42.59	1730	1433.35	-6	8606.13	8606.05	9.9011	ACGGUCGCAUCCAUUUGUUGAUGUAUC>p		347-373						347	373
a. MS, the fragment was identified by its mass; MSMS, the fragment was identified by Ariadne or by manual assignement of its MS/MS spectrum.
b. The daughter ions observed in each MS/MS spectrum in the assay are listed. We assigned w-series ions in addtion to c- and y-series ions if the identification of fragment remains ambiguous.
