# Supplementary material for: RNase MRP Cleaves Pre-tRNASer-Met in the tRNA Maturation Pathway
Source: PLoS One. 2014 Nov 17;9(11):e112488. doi: 10.1371/journal.pone.0112488 (PMC4234475; doi:10.1371/journal.pone.0112488)
Supplement: Table S3 — List of the proteins in S. pombe RNase MRP idenitified by the proteomics analysis. (XLSX) [file pone.0112488.s009.xlsx]

## Sheet: Table S3
Supplementary Table S3
List of the proteins in S. pombe RNase MRP idenitified by the proteomics analysis.
Accession	Protein namea	Annotation	Coverage (%)	Protein mass (Da)	PreAA-Seq-PostAAb	Peptide		Number of assigned MS/MS ions		Observed m/z	Charge	Error (ppm)	E-valued	Hit Score	H - Te	Analysisf
						Startc	Endc	b series	y series							Gel 1	Gel 2	Gel 3	Gel 4	Gel 5	Gel 6	Gel 7	Gel 8	Gel 9	Gel10	Gel 11	Gel12	Gel 13	Gel 14	Gel 15	Without gel separation
SPAC25B8.16	Pop100	RNase P and RNase MRP subunit	42.1203	79880.2	K-LADARFIEVESPALSNGAVDLK-K	20	41	9	12	1158.19	2+	59.6741	1.68811e-07	84.47	54.7157																+
					K-LADARFIEVESPALSNGAVDLKK-F	20	42	10	12	815.191	3+	97.6958	1.75544e-05	64.24	34.5458																+
					R-FIEVESPALSNGAVDLK-K	25	41	7	13	894.874	2+	-111.181	1.3888e-07	86.94	55.5633	+	+
					R-FIEVESPALSNGAVDLKK-F	25	42	3	9	639.664	3+	-30.0329	5.64941e-05	61.5	29.4697		+
					K-FIESRSFEITALQDAMK-R	43	59	10	10	993.57	2+	66.5786	0.000548544	48.4	19.5976																+
					K-FIESRSFEITALQDA[oxM]K-R	43	59	10	9	668.064	3+	90.9588	0.00815835	36.91	7.87367																+
					R-SFEITALQDA[oxM]K-R	48	59	5	9	685.273	2+	-94.079	1.87876e-05	62.99	34.251	+	+
					R-SFEITALQDAMK-R	48	59	4	9	677.313	2+	-40.0936	6.89194e-06	67.38	38.6063	+	+
					R-SFEITALQDA[oxM]KR-S	48	60	6	8	763.32	2+	-88.976	0.000320448	51.57	21.9321	+	+
					R-ALYEMQLSSSSTLPIAPSR-Q	97	115	6	12	1025.98	2+	-51.1729	2.02294e-08	97.15	63.9299	+	+
					R-ALYE[oxM]QLSSSSTLPIAPSR-Q	97	115	5	11	1033.99	2+	-38.055	5.86021e-08	92.31	59.3106	+	+
					K-AIDSTGSLVTDNSTDDSR-I	137	154	7	13	927.389	2+	-35.7893	9.08276e-09	99.18	67.4075	+	+	+
					K-AIDSTGSLVTDNSTDDSRIPSLAAVK-L	137	162	5	5	878.554	3+	121.763	3.30622e-06	72.23	41.7964																+
					K-RAHMINAWGYAIPEKPTEK-S	187	205	11	10	738.082	3+	43.1824	0.000347675	51.3	21.578																+
					K-RAH[oxM]INAWGYAIPEKPTEK-S	187	205	8	9	743.438	3+	76.0866	0.0102272	36.53	6.89212																+
					R-AHMINAWGYAIPEKPTEK-S	188	205	8	7	685.992	3+	-35.723	0.00640317	41.99	8.92575		+
					R-AH[oxM]INAWGYAIPEKPTEK-S	188	205	10	9	691.302	3+	-66.9416	0.000837958	50.99	17.7575	+	+
					K-FGNSFANGLPPVFLNSSR-S	243	260	7	11	962.4	2+	-92.8591	2.22084e-07	86.07	53.5245	+	+
					R-LHPSAFLQAWNYLSGIAVLDDR-I	308	329	11	11	829.366	3+	-80.9433	1.47177e-06	80.12	45.3113	+	+	+
					R-IAMHDWR-L	330	336	2	6	464.711	2+	-33.7954	0.00070881	46.58	18.4844		+
					R-LDLASFDIHGPDSNI[oxM]LHK-V	337	355	8	7	1069.95	2+	-75.346	0.0159303	38.36	4.96747		+
					K-VFDDVELDEAGK-V	356	367	6	10	668.85	2+	48.7532	5.92218e-07	73.53	49.2649	+	+	+		+											+
					K-SLLDSAENSLPASANQYSTHFR-Y	407	428	5	8	1204.49	2+	-73.5495	0.00166715	49.13	14.77	+	+
					R-QEIPSFAVFENK-N	433	444	6	9	704.743	2+	-166.16	0.000729645	48.02	18.3586	+	+
					R-[pyQ]EIPSFAVFENK-N	433	444	6	8	696.322	2+	-34.3226	0.00161046	43.83	14.9202	+	+
					K-SSEKEVIPVYITYR-K	453	466	5	7	842.415	2+	-44.0685	0.019129	34	4.17277		+
					K-EVIPVYITYR-K	457	466	5	7	626.785	2+	-105.117	0.00202654	42.26	13.9222	+	+	+
					K-EVIPVYITYRK-E	457	467	6	8	690.948	2+	71.662	0.00173591	39.96	14.5944																+
					K-EWNGLTVILPWDYAK-F	468	482	6	11	902.906	2+	-67.8602	5.90947e-05	60.37	29.2742	+	+														+
					K-GIRFGGLENLHQIAFEK-R	493	509	10	8	643.697	3+	20.4946	2.68966e-05	61.32	32.6927																+
					R-DEDKTLQLVR-V	580	589	3	8	608.803	2+	-45.3731	5.45894e-06	68.21	39.6186	+	+
					R-VQVQLVQR-G	590	597	3	7	485.277	2+	-39.824	8.64755e-05	55.27	27.6208	+	+
					K-ENLTAENLLYPK-C	624	635	8	9	702.816	2+	-80.8263	1.74416e-06	73.45	44.5738	+															+
SPAC6C3.09	Rpp40	RNase P subunit	58.5075	37924.4	K-ELKDEIYQK-N	8	16	6	6	583.344	2+	60.0469	0.0403948	24.6	0.926441																+
					K-NYTEHEILQNAYNGK-L	17	31	5	8	897.393	2+	-37.5018	0.00524311	41.11	9.79381	+
					K-NYTEHEILQNAYNGKLDILLPVEDASEEAIRSITK-I	17	51	7	8	997.597	4+	82.7557	0.0269537	36.96	2.68352																+
					K-LDILLPVEDASEEAIR-S	32	47	4	12	891.925	2+	-60.334	8.17157e-05	58.86	27.8666	+		+		+	+
					K-LDILLPVEDASEEAIRSITK-I	32	51	8	11	1106.71	2+	90.1542	0.000358962	50.63	21.4392																+
					K-DSYLVSGIDAKPSSSEPK-D	109	126	6	13	627.344	3+	46.3856	1.23153e-06	74.32	46.0853																+
					K-DTLWVANIDLK-S	127	137	3	8	644.324	2+	-42.0416	7.09195e-06	67.33	38.482	+		+			+										+
					K-SAFLRPQWK-G	138	146	7	7	566.869	2+	91.0594	0.00016516	48.72	24.8106	+					+										+
					K-AALGRLPGKWSFYLTFPTEK-V	153	172	8	9	761.513	3+	127.073	0.00219709	43.07	13.5712																+
					K-WSFYLTFPTEK-V	162	172	4	9	709.862	2+	12.0948	0.000154861	49.24	25.0903						+										+
					K-VDQSYQNNLSHSLPVPMISREINLK-K	173	197	11	10	961.581	3+	84.8587	0.00143239	47.19	15.4291																+
					K-VDQSYQNNLSHSLPVP[oxM]ISREINLK-K	173	197	5	8	966.909	3+	80.6224	0.0192416	35.96	4.14728																+
					K-IPPPLVSTLNR-N	206	216	3	8	603.846	2+	-30.8923	0.000451084	49.11	20.4471	+		+		+	+
					R-NELFPSNGPLEVLEILSFLR-C	217	236	3	9	1144.05	2+	-61.1535	0.00489648	44.39	10.0909						+
					R-NISWNFIGVESFNSFR-D	287	302	4	11	958.922	2+	-48.3039	0.00095413	49.35	17.1936					+	+
					R-DVDNSSQLHSGDSSLLSFYDSR-T	303	324	5	11	810.331	3+	-44.3811	2.73143e-05	67.06	32.6258						+
SPAC323.08	Rmp1	ribonuclease MRP complex subunit	54.9763	24187	--MQELQYDVVLLQK-I	1	13	10	10	803.982	2+	65.3427	5.10759e-06	66.61	39.9075							+									+
					--[acM]QELQYDVVLLQK-I	1	13	7	10	825.017	2+	100.107	1.40969e-06	73.08	45.4985																+
					--[oxM]QELQYDVVLLQK-I	1	13	9	10	811.784	2+	-176.239	4.60763e-06	71.81	40.3549							+	+
					--[ac and oxM]QELQYDVVLLQK-I	1	13	7	10	832.821	2+	-133.648	4.61554e-06	71.45	40.3475							+	+
					K-IAILEQLPK-S	50	58	6	8	512.805	2+	-38.3424	0.000205134	47.58	23.8693							+	+								+
					R-VWFVMGGIEYEAK-I	86	98	4	10	764.846	2+	-44.0074	0.000191764	53.41	24.162							+
					K-IQSEIVFSQK-E	99	108	6	8	589.83	2+	7.87414	0.00024559	47.17	23.0876							+	+								+
					K-KLELQSQDDIDTGTVVAR-D	112	129	9	11	994.377	2+	-142.471	2.89046e-08	95.04	62.38							+	+
					K-LELQSQDDIDTGTVVAR-D	113	129	6	10	930.427	2+	-47.8235	5.13223e-08	91.44	59.8866							+	+
					R-DELLATEPISLSINPASTSYEK-L	130	151	10	11	1189.45	2+	-126.49	0.000233526	57.31	23.3063							+	+
					K-LTVSSPNSFLK-N	152	162	3	8	596.803	2+	-50.5065	0.000744197	46.73	18.2728								+								+
					K-LTVS[pS]PNSFLK-N	152	162	7	9	636.821	2+	8.09431	0.000196949	48.7	24.0462																+
					K-NQDESLFLSSSPITVSQGTK-R	163	182	11	12	1069.54	2+	5.07983	3.40316e-08	91.48	61.6709							+	+								+
SPBC18H10.12c	Rpl701	60S ribosomal protein L7	70.5179	28712.6	K-EQIFAPESLLK-K	12	22	7	8	637.898	2+	69.3824	0.0222193	28.45	3.5224								+								+
					K-TQEQSREQRVAAAAEK-K	26	41	7	9	901.493	2+	34.4031	0.00924633	34.67	7.33001																+
					K-RAESYDAEYRK-A	55	65	8	9	694.339	2+	6.49757	0.000633765	43.87	18.9704																+
					R-AESYDAEYR-K	56	64	3	7	552.217	2+	-34.9505	0.00730011	36.77	8.35641								+
					K-AEREQIELGRK-A	66	76	8	7	664.897	2+	43.5208	0.040162	25.5	0.951551																+
					K-ARAEGNYYVPDETK-L	77	90	11	8	806.951	2+	83.1826	0.00055639	45.83	19.5359																+
					R-AEGNYYVPDETK-L	79	90	6	9	693.27	2+	-65.0801	0.00391796	40.09	11.0591								+
					R-KI[oxM]QLLR-L	109	115	4	6	459.262	2+	-48.0411	0.0139858	33.54	5.53283								+
					K-I[oxM]QLLRLIQINNGVFVK-F	110	126	8	7	672.48	3+	119.642	0.0419283	29.68	0.764625																+
					R-LIQINNGVFVK-F	116	126	4	8	622.781	2+	-147.08	0.000197814	52.69	24.0271								+
					K-EMLQVVEPYVTYGIPNLK-T	133	150	6	11	1047.11	2+	58.4567	6.97129e-05	57.7	28.5566																+
					K-E[oxM]LQVVEPYVTYGIPNLK-T	133	150	6	11	1054.99	2+	-56.4596	0.0044795	43.84	10.4774								+								+
					K-QRIALSDNAIIEAALGK-Y	167	183	9	8	595.055	3+	78.9679	7.81968e-06	66.44	38.0578																+
					K-[pyQ]RIALSDNAIIEAALGK-Y	167	183	12	9	883.574	2+	90.4135	6.51388e-05	57.37	28.8513																+
					R-IALSDNAIIEAALGK-Y	169	183	7	11	749.877	2+	-67.8757	3.6818e-10	110.43	81.3291	+							+	+			+
					K-YSILSIEDLIHEIYTVGPNFK-Q	184	204	9	10	1226.26	2+	90.6143	0.000662229	48.84	18.7796																+
					K-[pyQ]AANFIWPFQLSSPLGGWR-D	205	223	4	5	1079.51	2+	-34.2396	0.0229375	37.15	3.38423								+
					K-HFIEGGDAGKRDEHINSLVRK-M	229	249	4	7	793.477	3+	77.2513	0.025234	32.65	2.96984																+
					K-RDEHINSLVR-K	239	248	4	5	619.816	2+	-28.8943	0.0208478	31.82	3.79911								+
					K-RDEHINSLVRK-M	239	249	8	9	683.919	2+	54.3884	0.00467921	35.38	10.288																+
SPAC3A12.04c	Rpp1	RNase P and RNase MRP subunit p30	53.617	26782.2	--MFIDLNVVWPTLGVK-D	1	15	7	12	866.556	2+	88.6068	4.77353e-06	68.52	40.2013									+							+
					--[oxM]FIDLNVVWPTLGVK-D	1	15	6	12	874.452	2+	-28.6974	1.85494e-06	75.17	44.3064	+		+		+				+	+						+
					K-TLERLGYTAIALNYQYDGK-L	25	43	12	8	730.408	3+	38.1733	3.86556e-05	60.66	31.1176																+
					R-LGYTAIALNYQYDGK-L	29	43	6	9	845.4	2+	-33.7569	5.10847e-07	79.98	49.9068			+	+						+
					R-ITLTIES[oxM]PQNK-V	68	79	5	9	695.838	2+	-40.2948	0.000459231	49.12	20.3694	+				+				+	+
					R-ITLTIESMPQNK-V	68	79	5	9	687.846	2+	-33.8341	0.000181997	53.31	24.3891									+
					K-EFDILAIRPIGDR-L	87	99	4	3	757.894	2+	-34.4213	0.00440073	39.74	10.5545			+		+				+
					K-HTFMGLAVSR-D	127	136	2	9	559.757	2+	-63.8041	0.00329356	40.47	11.813									+
					K-HTF[oxM]GLAVSR-D	127	136	1	5	567.773	2+	-30.5418	0.000673242	46.91	18.708	+		+		+				+	+
					R-DIGIEISYSSGLR-D	137	149	5	10	705.277	2+	-128.387	8.88357e-07	76.38	47.5038									+	+
					R-NLITNATSLVR-A	156	166	2	9	601.305	2+	-74.0193	0.000128234	54.41	25.9097	+	+	+		+					+
					R-GIIVTSETR-T	172	180	4	7	488.25	2+	-57.372	0.000735962	46.51	18.3211	+								+	+
					R-AGFDVINLATFWDLK-Q	187	201	6	11	855.407	2+	-48.9888	1.36472e-06	75.88	45.6393	+		+						+	+
					R-SVLLHAETR-R	215	223	3	7	513.278	2+	-24.9654	0.00230211	41.04	13.3684									+	+
SPBC1703.01c	Pop4	RNase P and RNase MRP subunit	58.0645	24613.4	K-TVNSTSKVTPESLVFQTK-I	11	28	8	9	656.093	3+	108.403	0.000727565	47.11	18.371																+
					K-VTPESLVFQTK-I	18	28	4	8	624.92	2+	119.397	1.75606e-05	58.89	34.5443	+								+	+						+
					K-ILTPEEAK-N	29	36	5	7	450.758	2+	5.31621	0.00543513	33.72	9.6376																+
					K-IAFKPLLLVPSLNLEK-Q	43	58	7	11	897.914	2+	-161.501	0.000435228	51.62	20.6025										+						+
					K-KLQLNVVPK-I	81	89	6	8	519.865	2+	52.2802	0.00833495	31.88	7.78067																+
					K-LQLNVVPK-I	82	89	6	7	455.786	2+	-8.78787	0.014249	29.29	5.45185										+						+
					K-IADYSQFK-H	90	97	5	7	486.236	2+	-19.2003	0.000836997	40.88	17.7625									+	+						+
					K-AEYQGAYMQVLR-S	126	137	3	8	714.833	2+	-25.6065	0.00115053	45.54	16.3807										+
					K-AEYQGAY[oxM]QVLR-S	126	137	3	8	722.816	2+	-45.9091	0.00032925	50.91	21.8144	+				+				+	+
					K-AEYQGAYMQVLRSK-S	126	139	7	11	822.483	2+	83.1796	4.35655e-08	87.31	60.5983																+
					K-AEYQGAY[oxM]QVLRSK-S	126	139	2	9	830.484	2+	86.1634	0.0081356	34.77	7.8858																+
					K-STTRVGLEGICIHESK-H	140	155	10	8	577.368	3+	114.319	0.00473302	38.46	10.2383																+
					K-HMLSLITK-E	156	163	7	7	471.79	2+	28.8307	0.0069766	32.55	8.55326																+
					K-H[oxM]LSLITK-E	156	163	6	7	479.8	2+	54.958	0.0102671	31.3	6.8752										+						+
					K-VIVDVPQR-K	179	186	3	7	463.265	2+	-26.9613	0.0143921	32.99	5.40845									+	+
					R-KLVFELYTQHLLLR-A	187	200	6	11	591.651	3+	-59.1028	1.10941e-05	67.48	36.5388										+
					K-LVFELYTQHLLLR-A	188	200	5	10	822.939	2+	-47.1731	5.59166e-07	79.63	49.5143	+								+	+
					K-LVFELYTQHLLLRAGDRSNK-R	188	207	6	7	791.867	3+	118.476	0.00508588	39.21	9.92604																+
SPCC16C4.05	Pop23	RNase P and RNase MRP subunit	53.2338	22582	K-LVLRNPLSISWPIVDANTQEK-L	14	34	9	10	1197.27	2+	91.0889	5.4946e-06	68.91	39.5903																+
					R-NPLSISWPIVDANTQEK-L	18	34	6	12	956.361	2+	-139.645	0.00136925	48.08	15.6249											+
					K-LAQTLVQWLPASHK-D	35	48	7	11	796.484	2+	39.8195	5.36204e-07	76.18	49.6964											+	+				+
					K-LTVGLNSVNELLER-C	55	68	3	11	778.891	2+	-58.62	6.08727e-06	68.61	39.1455					+							+
					R-LVPLGFSAQALIAK-K	113	126	4	10	714.399	2+	-50.0546	0.000406192	49.84	20.9024											+	+
					K-KLGLSRAGAIAVQDDSPLWK-Y	127	146	11	9	709.132	3+	96.0339	0.00267457	41.85	12.7172																+
					K-LGLSRAGAIAVQDDSPLWK-Y	128	146	10	9	666.392	3+	39.259	0.00119876	45.14	16.2024																+
					R-AGAIAVQDDSPLWK-Y	133	146	5	10	735.757	2+	-171.68	6.87863e-05	58.81	28.6147											+
					K-DLVMNIEEPQAR-W	150	161	3	7	707.831	2+	-33.13	0.000390975	49.95	21.0682											+
					K-DLV[oxM]NIEEPQAR-W	150	161	4	6	715.82	2+	-44.4544	0.000151407	54.17	25.1882	+										+	+
					K-DLVMNIEEPQARWLSENPEYEVTK-V	150	173	9	10	964.183	3+	48.2788	0.00113683	48.1	16.4327																+
					K-DLV[oxM]NIEEPQARWLSENPEYEVTK-V	150	173	7	10	969.526	3+	60.1551	0.0115384	38.33	6.36824																+
					R-WLSENPEYEVTK-V	162	173	4	9	747.823	2+	-48.6372	0.0240842	32.41	3.17238											+
SPCC16C4.19	Rpp21	RNase MRP subunit	35.3261	21026.3	R-KLQFLLSIAAETYAISPSLSSHYLR-R	6	30	11	12	936.802	3+	-49.6139	4.13478e-05	65.94	30.8252												+
					K-LQFLLSIAAETYAISPSLSSHYLR-R	7	30	3	8	894.113	3+	-41.9996	0.0235622	38.3	3.26754												+
					R-R[oxM]FSLLEEWNLETDPK-T	31	46	7	8	675.294	3+	-55.5259	0.0160389	37.78	4.93795												+
					R-MFSLLEEWNLETDPK-T	32	46	6	9	926.403	2+	-46.2894	0.000208804	55.4	23.7923												+
					R-[oxM]FSLLEEWNLETDPK-T	32	46	9	10	934.374	2+	-74.1355	2.8967e-05	64.42	32.3707												+
					K-AIAESSSTKLESRK-S	124	137	6	10	502.979	3+	71.3447	0.000409083	47.01	20.8716																+
					R-ASGLNGILDR-K	152	161	6	9	508.211	2+	-137.067	9.17993e-06	65.88	37.3613												+
SPCC830.09c	Pop5	RNase P and RNase MRP subunit	87.7698	15670.5	M-VRFKSRYLLFEVLYPEAK-E	2	19	1	3	753.361	3+	-90.4908	0.00634594	43.32	8.96474													+
					K-SRYLLFEVLYPEAK-E	6	19	9	10	864.513	2+	46.5446	1.61897e-06	72.87	44.8973																+
					R-YLLFEVLYPEAK-E	8	19	5	9	742.84	2+	-89.1604	3.24133e-05	61.01	31.8825													+
					K-EFFDYPTIPSDSSITTSSLSK-I	20	40	8	12	774.755	3+	63.0834	0.000677949	49.02	18.6777													+			+
					K-IIRTMVAENFGDVGIGK-V	41	57	11	11	910.522	2+	34.3853	1.22138e-06	74.08	46.1212																+
					K-IIRT[oxM]VAENFGDVGIGK-V	41	57	8	9	612.698	3+	60.2723	7.61807e-05	56.06	28.1712																+
					R-TMVAENFGDVGIGK-V	44	57	4	10	719.287	2+	-96.4987	3.10946e-07	81.11	52.0628													+
					R-T[oxM]VAENFGDVGIGK-V	44	57	5	11	727.29	2+	-88.3576	2.48396e-06	72.08	43.0383													+
					R-T[oxM]VAENFGDVGIGKVASSLTVKYFSPNTSTGILR-V	44	77	8	9	1192.47	3+	-127.163	0.0023916	49.4	13.2028													+
					K-YFSPNTSTGILR-V	66	77	2	10	678.297	2+	-81.3243	8.38484e-05	56.58	27.7548													+
					R-LAWAALVLIR-E	85	94	5	9	563.313	2+	-85.2028	4.14522e-05	58.97	30.8142													+
					R-ELYGKPVIIR-V	95	104	1	8	594.311	2+	-85.2996	0.00217435	42.03	13.6164													+
					K-KAELAAIER-N	114	122	3	8	500.746	2+	-95.5432	0.000325803	50.28	21.8602													+
					K-KAELAAIERNK-S	114	124	9	9	621.889	2+	43.1869	8.18282e-05	51.96	27.8607																+
					K-AELAAIERNK-S	115	124	8	8	557.808	2+	-11.6883	1.41298e-06	69.38	45.4883																+
					K-SEIHNISLMDEPIEV--	125	139	11	9	863.437	2+	16.5109	8.69177e-05	54.15	27.5986													+			+
					K-SEIHNISL[oxM]DEPIEV--	125	139	9	6	871.511	2+	105.203	0.00116995	43.64	16.308													+			+
SPBP8B7.01c	Pop7	RNAseP RNAse MRP subunit Pop7	76.4706	11835.5	K-THLIA[oxM]IR-R	22	29	2	6	485.74	2+	-81.6978	0.0363552	29.18	1.38404														+
					R-KKLDIDGSILYQATG[oxM]AIPHLVELSDK-Y	33	59	5	7	991.103	3+	-96.6752	0.00204736	49.19	13.8778														+
					K-KLDIDGSILYQATGMAIPHLVELSDK-Y	34	59	12	11	943.248	3+	83.5671	2.54023e-07	84.03	52.941																+
					K-KLDIDGSILYQATG[oxM]AIPHLVELSDK-Y	34	59	9	10	711.537	4+	-128.046	0.000901969	52.64	17.4378														+
					K-KLDIDGSILYQATG[oxM]AIPHLVELSDKYK-R	34	61	7	5	784.349	4+	-86.3615	0.0079628	43.29	7.97904														+
					K-RQGYNISMDTATVEFMDEIVDEVSIQNK-N	62	89	10	10	1078.28	3+	95.1314	2.36611e-05	65.79	33.2494																+
					K-NRLGNVLLLRVSR--	90	102	8	8	503.988	3+	8.63183	0.000371837	47.76	21.2862																+
SPBC1709.20	Pop8	RNase P and RNase MRP subunit Pop8	56.4815	12513.6	K-SEWSYIILEVVGGTTPIDEIDDISLR-H	9	34	8	9	1460.58	2+	-115.232	1.42625e-07	90.68	55.4477															+
					R-HLITLALNQSFGIFGSAIPIDFLHR-Q	35	59	9	11	927.433	3+	-87.1177	1.09291e-05	71.81	36.6039															+
					K-VLVALGSYVR-E	76	85	4	9	538.765	2+	-116.249	0.000105491	54.88	26.7576					+										+
a. See Nomenclature in Materials and Methods for the proteins identified by this study.
b. The residue with modification(s) is marked by the square brackets with prefix(es) indicating the modification(s): ac, acetylation; ox, oxydation; py, pyroglutamylation; p, phosphorylation of serine, threonine, or tyrosine.
c. Positions of amino (Start) and carboxyl (End) termini of the identified peptides within the amino acid sequence are also shown.
d. The Expect values obtained by the database search using MASCOT are shown.
e. Value for subtraction of threshold value (T) from Mowse score (Hit Score, H).
f. The gel bands were excised from the lane as shown in Figure S5. The peptide identified is indicated by "+".
