# Supplementary material for: RNase MRP Cleaves Pre-tRNASer-Met in the tRNA Maturation Pathway
Source: PLoS One. 2014 Nov 17;9(11):e112488. doi: 10.1371/journal.pone.0112488 (PMC4234475; doi:10.1371/journal.pone.0112488)
Supplement: Table S4 — Stoichiometory in the holoenzyme and core RNase MRP complexes purified from S. pombe. (XLSX) [file pone.0112488.s010.xlsx]

## Sheet: Table S4
Supplementary Table S4
Stoichiometory in the holoenzyme and core RNase MRP complexes purified from S. pombe.
Protein	Systematic gene name	Relative molecular mass (kDa)	Stoichiometry in holoenzyme (actual)a	Stoichiometry in the core (actual)
Pop100	spac25b8.16	79.9	1 (0.45)	1 (0.44)
Rpp40	spac6c3.09	37.9	1 (0.90)	1 (0.96)
Rmp1-FLAG	spac323.08	28	1 (1.00)	1 (1.00)
Rpl701	spbc18h10.12c	28.7	1 (1.19)	NDb
Rpp1	spac3a12.04c	26.8	2 (1.84)	2 (2.20)
Pop4	spbc1703.01c	24.6	1 (1.18)	2 (1.61)
Pop23	spcc16c4.05	22.6	1 (0.76)	NDb
Rpp21	spcc16c4.19	20.8	1 (1.01)	NDb
Pop5	spcc830.09c	15.7	1 (1.20)	1 (0.83)
Pop7	spbp8b7.01c	11.8	1 (1.38)	1 (1.05)
Pop8	spbc1709.20	12.4	1 (1.24)	1 (0.94)
a. Average value obtained from two independent experiments are shown.
b. ND, not detected.
