# Supplementary material for: RNase MRP Cleaves Pre-tRNASer-Met in the tRNA Maturation Pathway
Source: PLoS One. 2014 Nov 17;9(11):e112488. doi: 10.1371/journal.pone.0112488 (PMC4234475; doi:10.1371/journal.pone.0112488)
Supplement: Table S5 — The RNase A-resistant mrp1 RNA sequence in RNase MRP identified by direct LC-MS analysis. (XLSX) [file pone.0112488.s011.xlsx]

## Sheet: Table S5
Supplementary Table S5
The RNase A-resistant mrp1RNA sequence in RNase MRP identified by direct LC-MS analysis.
Retention time (min)	Amount observed (fmol)a	Relative amountb	Charge	Observed monoisotopic m/z	Observed molecular mass	Theoritical molecular mass	Δmass (ppm)	Identified sequences	Residue number
39.99	1.08907	0.00957392	3	1472.17	4419.54	4419.53	2.89	GCGUCUUGAUCUCC>p	MRP(96-109)
41.74	2.45042	0.0215414	4	1439.19	5760.81	5760.78	4.31	CUCAAGAGAUAUAACUCCp	MRP(203-220)
41.74	2.7725	0.0243728	4	1515.7	6066.83	6066.81	3.41	CUCAAGAGAUAUAACUCCUp	MRP(203-221)
41	1.23931	0.0108947	2	1155.16	2312.34	2312.33	4.26	AAGGAAU>p	MRP(241-247)
40.26	0.32225	0.00283287	2	1164.17	2330.35	2330.34	3.47	AAGGAAUp	MRP(241-247)
40.26	0.733484	0.00644799	3	1584.53	4756.61	4756.6	2.25	ACGCCAUUUCUGAAU>p	MRP(303-317)
39.92	1.12106	0.00985515	3	1590.53	4774.62	4774.61	3.1	ACGCCAUUUCUGAAUp	MRP(303-317)
42.32	1325.03	11.6482	18	935.337c	16854.209c	16854.124c	5.03022	AUUCCUCUAAACAGCUUUAGGGAAAGUCCCCGGACUCUUGCGUCUUGAUCUCC>p or UCCUCUAAACAGCUUUAGGGAAAGUCCCCGGACUCUUGCGUCUUGAUCUCCAU>p	MRP(57-109) or MRP(59-111)
44.2	418.786	3.6815	16	908.616c	14553.988c	14553.919c	4.77122	ACCUUUGAGCUCGAACGAUCGUGGUUGAAGCAGUCAUACAGGAAUp	MRP(8-52)
46.62	256.043	2.25085	17	903.811c	15381.917c	15381.853c	4.15555	UGAAUUGUGGUUUUUCGUCGUAGUUGAUAGUUAUACGGUCGCAUCCAUp or GAAUUGUGGUUUUUCGUCGUAGUUGAUAGUUAUACGGUCGCAUCCAUUp	MRP(313-360) or MRP(314-361)
46.62	113.754	1	15	873.301c	13114.637c	13114.576c	4.5865	UGGUUUUUCGUCGUAGUUGAUAGUUAUACGGUCGCAUCCAUp or GGUUUUUCGUCGUAGUUGAUAGUUAUACGGUCGCAUCCAUUp	MRP(320-360) or MRP(321-361)
a. Amounts were calculated from peak intensity obtained from LC-MS.
b. The amount of the fragment mrp1 (321-361) was given a value of 1 for relative amount.
c. Most abundant mass is indicated.
