# Supplementary material for: RNase MRP Cleaves Pre-tRNASer-Met in the tRNA Maturation Pathway
Source: PLoS One. 2014 Nov 17;9(11):e112488. doi: 10.1371/journal.pone.0112488 (PMC4234475; doi:10.1371/journal.pone.0112488)
Supplement: Table S6 — S. pombe strains used in this study. (XLSX) [file pone.0112488.s012.xlsx]

## Sheet: Table S6
Supplementary Table S6
S. pombe strains used in this study.
Name	Genotype
KA13	h− leu1-32 spac323.08::spac323.08+-flata/kanMX6
KA18	h− leu1-32 spac323.08::spac323.08ts-flata/kanMX6
JJ095	h− leu1-32 spac323.08::spac323.08+-fem3/kanMX6
SP6	h− leu1-32
