# Supplementary material for: RNase MRP Cleaves Pre-tRNASer-Met in the tRNA Maturation Pathway
Source: PLoS One. 2014 Nov 17;9(11):e112488. doi: 10.1371/journal.pone.0112488 (PMC4234475; doi:10.1371/journal.pone.0112488)
Supplement: Table S7 — Oligonucleotides used in this study. (XLSX) [file pone.0112488.s013.xlsx]

## Sheet: Table S7
Supplementary Table S7
Oligonucleotides used in this study.
Name	Sequence (5'→3')a,b,c	Size (nt)	Notice	Position in the S. pombe genome
Primers for the mutagenic PCR
Eco-SPAC323.08-F	GGGGGAATTC-CAGGAATTGCAATACGATGTAGTTTTATTG	10+30	EcoRI: G/AATTC	Chr:I 3921079-3921108
Nde-SPAC323.08-R	GGGGGGGGCATATG-TCCGAATATATCATCAATTTCGTCTCG	14+27	NdeI: CA/TATG	Chr:I 3921682-3921708
RV-Tspac323.08-F	GGGGGATATC-TAAATAAACCTCAATTAGTCTTTCCATTTTC	10+31	EcoRV: GAT/ATC	Chr:I 3921709-3921739
Sph-Tspac323.08-R	GGGGGCATGC-CGATGTGCGCATAAAAAACAAATAACCAG	10+29	SphI: GCATG/C	Chr:I 3922181-3922209
Primers for the in vitro cleavage assay
T7-ITS1-F	CCCCCCCCCCTAATACGACTCACTATAGGG-ATTAGCTTCTTAGAGGGACTATTGG	30+25		Chr:III 10846-10870
ITS1-R	TTTATATATTAGATATAATTAATTCAGACTTCAAAAAC	38		Chr:III 10007-10044
T7-tRNA(Ser)-F	CCCCCCCCCCTAATACGACTCACTATAGGG-AGATAAGTCACTATGTCCGAGTG	30+23		Chr:I 1096363-1096385
T7-tRNA(Met)-F	CCCCCCCCCCTAATACGACTCACTATAGGG-GTATTTGTGCGCGGTAGGAGAGTG	30+24		Chr:I 1096467-1096490
tRNA(Ser)-R	CGTCACCAGCAGGATTTGAACC	22		Chr:I 1096445-1096466
tRNA(Met)-R	TTGCGCGGCCAGGTTTCGATCC	22		Chr:I 1096524-1096545
In vitro synthesized RNAs for the cleavage assay
ITS1 RNA	AUUAGCUUCUUAGAGGGACUAUUGGCAUAAAGCCAAUGGAAGUUUGAGGCAAUAACAGGUCUGUGAUGCCCUUAGAUGUUCUGGGCCGCACGCGCGCUACACUGACGGAGCCAACGAGUUGAAAAAAAUCUUUUGAUUUUUUAUCCUUGGCCGGAAGGUCUGGGUAAUCUUGUUAAACUCCGUCGUGCUGGGGAUAGAGCAUUGCAAUUAUUGCUCUUCAACGAGGAAUUCCUAGUAAGCGCAAGUCAUCAGCUUGCGUUGAAUACGUCCCUGCCCUUUGUACACACCGCCCGUCGCUACUACCGAUUGAAUGGCUUAGUGAGGCCUCUGGAUUGGCUUGUUUCUGCUGGCAACGGCGGAAACAUUGCCGAGAAGUUGGACAAACUUGGUCAUUUAGAG…	864		Chr:III 10007-10870
pre-tRNASer-Met	AGAUAAGUCACUAUGUCCGAGUGGUUAAGGAGUUAGACUCGAAUUCCUACAUUCGUGGCAUCUAAUGGGCUCUGCCCGCGCAGGUUCAAAUCCUGCUGGUGACGGUAUUUGUGCGCGGUAGGAGAGUGGAACUCCGACGGGCUCAUAACCCGUAGGUCCCAGGAUCGAAACCUGGCCGCGCAA	183		Chr:I 1096363-1096545
pre-tRNASer	AGAUAAGUCACUAUGUCCGAGUGGUUAAGGAGUUAGACUCGAAUUCCUACAUUCGUGGCAUCUAAUGGGCUCUGCCCGCGCAGGUUCAAAUCCUGCUGGUGACG	104		Chr:I 1096363-1096466
trailer+tRNAMet	GUAUUUGUGCGCGGUAGGAGAGUGGAACUCCGACGGGCUCAUAACCCGUAGGUCCCAGGAUCGAAACCUGGCCGCGCAA	79		Chr:I 1096467-1096545
Primers for northern blotting
tRNA(Ser)-F	AGATAAGTCACTATGTCCGAGTG	23		Chr:I 1096363-1096385
T7-tRNA(Met)-R	CCCCCCCCCCTAATACGACTCACTATAGGG-TTGCGCGGCCAGGTTTCGATCC	30+22		Chr:I 1096524-1096545
SRP7-F	GCTGTAATGGCTTGGTCGAAGTG	23		Chr:I 4268662-4268684
T7-SRP7-R	CCCCCCCCCCTAATACGACTCACTATAGGG-AAACGACCGTTGTGTTTATACTTCC	31+25		Chr:I 4268893-4268917
a. Genomic sequence of the primer is underlined after a hyphen. Linker sequence is given as plain text.
b. Leader and trailer sequences are expressed in red and blue letters, respectively.
c. Sequence including cleavage site was expressed in green letter. The sequence was estimated from the length of the digested ITS1fargments obtained in Figure S2.
